# Supplementary material for: Tailor-Made Detection of Individual Phosphorylated and Non-Phosphorylated EPIYA-Motifs of Helicobacter pylori Oncoprotein CagA
Source: Cancers (Basel). 2019 Aug 13;11(8):1163. doi: 10.3390/cancers11081163 (PMC6721621; doi:10.3390/cancers11081163)
Supplement: Supplementary file 1 [file cancers-11-01163-s001.zip]

Archive with 2 entries (2 files):
- Supplementary Figures S1-S3.pdf
- Supplementary Table S1.xlsx
